# Supplementary material for: Sunflower Oil Fortified with Vitamins D and A and Sunflower Lecithin Ameliorated Scopolamine-Induced Cognitive Dysfunction in Mice and Exploration of the Underlying Protective Pathways
Source: Nutrients. 2025 Jan 31;17(3):553. doi: 10.3390/nu17030553 (PMC11819866; doi:10.3390/nu17030553)
Supplement: Supplementary file 1 [file nutrients-17-00553-s001.zip]

Archive with 1 entries (1 files):
- nutrients-3439188-supplementary.pdf
